# Supplementary material for: Temporal serum metabolomic and lipidomic analyses distinguish patients with access-related hand disability following arteriovenous fistula creation
Source: Sci Rep. 2023 Oct 5;13:16811. doi: 10.1038/s41598-023-43664-z (PMC10555997; doi:10.1038/s41598-023-43664-z)
Supplement: Supplementary file 1 — Supplementary Table 1. [file 41598_2023_43664_MOESM1_ESM.xlsx]

## Sheet: Sheet1
		Pt1	Pt2	Pt3	Pt4	Pt5	Pt6	Pt7	Pt8	Pt9	Pt10	Pt11	Pt12	Pt13	Pt14	Pt15	Pt16	Pt17	Pt18	Pt19	Pt20	Pt21	Pt22	Pt23	Pt24	Pt25	Pt26	Pt27	Pt28	Pt29	Pt30	Pt31	Pt32	Pt33	Pt34	Pt35	Pt36	Pt37	Pt38	Pt39	Pt40	Pt41	Pt42	Pt43	Pt44	Pt45
Serum Glucose (mM)	Baseline	0.566956	0.411847	0.609428	0.52978	0.544621	0.419114	0.799928	0.536356		0.695983	0.478165	1.41797	0.478248	0.775793	0.948397	0.54419	0.911547	0.374882	0.54142	0.339786	0.372507	0.686745	0.569419	0.62733	0.506674	0.331643	3.03207	0.543148	0.814688	0.589188	0.550265	1.26652	0.538273	1.08	1.00817	0.795079	0.670869	0.488721	1.87319	0.406917	0.898051	0.584623	0.304447	0.44983
	6 week post op.	0.565436	0.960735	0.236816	0.666524	0.470672	0.363311	0.614069	3.92517	1.66572	0.776895	0.51208	1.01892	0.378421	0.735344	1.43515	0.546605	0.476823	0.358051	0.242069	0.283895	0.517386	0.552009	0.28267	0.918068	0.803088	1.00717	0.704562	0.532524		0.823564	0.427724	1.62834	0.721308	1.60386	0.779278	1.13457	0.661725	0.629726	1.16165	0.498292	1.42158		0.359641	1.12694	0.396022
Serum Mannose (mM)	Baseline	0.00566721	0.00760245	0.0164823	0.00689633	0.00698188	0.00505903	0.0113716	0.0031037		0.00818343	0.01143	0.0169458	0.00779149	0.015281	0.0163904	0.00835199	0.00655037	0.00299473	0.0285176	0.00109218	0.00444134	0.00878281	0.00730096	0.010452	0.00756791	0.00624222	0.0350299	0.00829797	0.00460866	0.00543721	0.00621147	0.021142	0.0045716	0.0143599	0.00937466	0.0136461	0.00881549	0.01014	0.022594	0.00708244	0.0136149	0.0105476	0.00213575	0.00499936
	6 week post op.	0.00497951	0.00728093	0.00438699	0.00641974	0.00180892	0.00443462	0.00967586	0.0476557	0.0125073	0.00583024	0.00530705	0.00906108	0.00609108	0.0145154	0.0169568	0.000264866	0.00616272	0.00695956	0.00263318	0.000260485	0.005091	0.00694495	0.00248019	0.0154468	0.00780795	0.0121191	0.0119939	0.00649416		0.00891815	0.000829045	0.0288748	0.00848794	0.0139975	0.0122933	0.0227738	0.00901989	0.0109123	0.0116825	0.0033954	0.00282941		0.00399232	0.0213066	0.00585093
Serum Lactate (mM)	Baseline	0.56918	0.433509	0.49582	0.624254	0.422502	0.670744	0.847204	1.10167		0.788722	0.693686	0.944584	0.430039	0.790727	0.697418	0.622854	0.516251	0.681739	0.515235	1.58373	0.397816	0.518905	0.636078	0.666652	1.17061	0.742236	0.816215	0.633569	0.65029	0.603107	0.573073	0.636413	0.512961	0.689208	0.696216	0.453162	0.864058	0.774746	0.611986	0.583101	0.66826	0.601796	0.369033	0.744722
	6 week post op.	0.709626	0.671833	0.465638	0.635253	0.825592	0.538673	0.748335	0.852679	1.12287	0.701156	0.613201	0.73674	0.55263	0.810338	0.994503	0.589392	0.325749	0.903206	0.471654	0.908764	0.65583	0.788217	0.551605	0.719	1.34987	0.612742	0.538116	0.462135		0.775724	0.634801	0.595751	0.773077	0.929903	0.517697	0.820032	1.07728	0.942862	0.6746	0.542751	0.896037		0.352557	1.29973	0.650702
Serum Sucrose (mM)	Baseline	0.00216349	0.00429916	0.00164075	0.00208488	0.00183026	0.00521536	0.000424491	0.00234843		0.0121265	0.0106238	0.0128297	0.00553555	0.00332824	0.00286668	0.00480349	0.00550716	0.00277558	0.0038287	0.000939286	0.00257212	0.000393999	0.00372424	0.0017001	0.000387041	0.00165549	0.000830181	0.00226099	0.00633189	0.0145001	0.00114481	0.0196728	0.0030056	0.00142036	0.00604521	0.0270451	0.00161942	0.00193347	0.00493123	0.00229083	0.00260974	0.00875321	0.000339585	0.000212307
	6 week post op.	0.000475467	5.97584e-05	0.00302249	0.00201809	0.000650632	0.00451038	0.00220659	0.0444458	0.00297709	0.0113058	0.00442128	0.00801341	0.00291924	0.00112896	0.00195882	0.00666192	0.000409926	0.00197605	0.00308471	0.000150848	0.00209058	0.00185634	0.000267858	0.008811	0.00058037	0.000163347	0.00070735	3.11616e-05		0.00308738	0.000261496	0.000456299	0.00191885	0.00103668	0.00191652	0.0243738	0.00133612	0.000964153	0.00181091	4.0095e-06	0.00496699		0.00105481	0.00172309	0.00312177
Serum Acetate (mM)	Baseline	0.830767	0.791677	0.797396	0.812908	0.809612	0.814373	0.843273	0.799341		0.847782	0.844449	0.831001	0.759049	0.870045	0.811503	0.807842	0.833011	0.807239	0.813807	0.369692	0.738285	0.870038	0.89596	0.894976	0.873379	0.861737	0.888155	0.897071	0.835626	0.873863	0.851064	0.852525	0.865776	0.868127	0.87057	0.869622	0.921543	0.863492	0.904752	0.85349	0.896732	0.742151	0.743367	0.86419
	6 week post op.	0.903453	0.873363	0.742451	0.848751	0.939658	0.805721	0.878734	0.832823	0.886307	0.902583	0.860724	0.841646	0.780986	0.907093	0.909609	0.86569	0.793685	0.883306	0.81968	0.670008	0.779031	0.882311	0.808714	0.170124	0.174511	0.151922	0.16674	0.138136		0.168859	0.145719	0.172017	0.180533	0.167162	0.148938	0.168402	0.154047	0.165327	0.184453	0.134061	0.164164		0.13204	0.182679	0.141443
Serum Acetamide (mM)	Baseline	2.42387	2.40851	2.48798	2.28141	2.39362	2.45975	2.58188	2.41015		2.74348	2.69919	2.73135	2.48457	2.50879	2.66587	2.56874	2.58317	2.2346	2.49999	0.308974	2.08071	2.61424	2.74617	2.6892	2.58464	2.18122	3.08285	2.39735	2.69228	2.87832	2.60026	2.9235	2.74542	2.80422	2.87702	2.9613	2.91494	2.73248	3.08264	2.67273	2.91325	2.65723	2.47846	2.97062
	6 week post op.	2.48096	2.76935	2.40347	2.65518	2.6968	2.49932	2.67525	3.06285	3.04439	2.89191	3.00237	2.87882	2.36248	2.58614	3.04423	2.82367	2.21377	2.41117	2.78971	1.68608	2.45938	2.74617	2.2864	0.343495	0.325732	0.33026	0.318829	0.288405		0.362257	0.277697	0.368336	0.315888	0.34651	0.34277	0.333775	0.330227	0.311064	0.350062	0.293155	0.349957		0.262645	0.351594	0.316222
Serum Acetone (mM)	Baseline	0.0352499	0.0362936	0.0357654	0.0341788	0.0360652	0.0387401	0.0361608	0.0338626		0.0368397	0.0381814	0.0347003	0.0346939	0.0395537	0.0356193	0.0357925	0.0371237	0.0346638	0.0360562	0.00746841	0.0335579	0.0366848	0.0402107	0.0365766	0.0387069	0.0350339	0.0369953	0.0399803	0.0302393	0.03844	0.0377332	0.0370032	0.0370373	0.0384463	0.0366592	0.0386271	0.0408006	0.0385196	0.03915	0.0376369	0.0405214	0.0332723	0.0357582	0.0388323
	6 week post op.	0.0369076	0.0399469	0.0312031	0.0325771	0.0422968	0.0407109	0.0407081	0.0349122	0.0403101	0.0395898	0.0362823	0.0387867	0.0357647	0.0420545	0.0402288	0.0409222	0.0411902	0.0405522	0.0386422	0.0287856	0.0381218	0.0410526	0.0385664	0.00988282	0.000890354	0.00544752	0.00534868	0.00437395		0.00950755	0.00433653	0.00804579	0.00975584	0.00439717	0.00652244	0.00608922	0.00306487	0.00625793	0.00963975	0.00504587	0.00843708		0.00613211	0.00729756	0.00725817
Serum Citrate (mM)	Baseline	0.0338536	0.0318953	0.0205035	0.0479195	0.0470839	0.0682186	0.0699934	0.0407425		0.0602027	0.0647237	0.0673172	0.0450586	0.0655436	0.026844	0.0286787	0.0759608	0.0623183	0.0423168	0.0490076	0.0150214	0.0469143	0.0796859	0.0318998	0.0646585	0.037105	0.0221297	0.0575335	0.0115367	0.0484969	0.0601985	0.0238318	0.0169506	0.0564992	0.0495729	0.0253252	0.0645965	0.0548556	0.0467968	0.0327425	0.0752773	0.0125388	0.0104904	0.0293445
	6 week post op.	0.0470757	0.0624163	0.0335833	0.0101598	0.0691634	0.0571842	0.0742093	0.0262517	0.0631601	0.0684055	0.011234	0.0343034	0.0405594	0.0626629	0.0513645	0.0633308	0.0469593	0.0533675	0.0267836	0.0589263	0.0195379	0.0681442	0.0275696	0.0661911	0.00790375	0.0286348	0.0150041	0.0219419		0.0937771	0.0270967	0.0618628	0.076245	0.0353437	0.0384833	0.0459189	0.0258427	0.0506686	0.0896699	0.028796	0.0608523		0.02993	0.0703973	0.0543152
Serum Glutamate (mM)	Baseline	0.0804707	0.0592408	0.100019	0.0971963	0.100974	0.157288	0.153354	0.0817026		0.113393	0.140865	0.0920466	0.102098	0.129775	0.0649132	0.0715125	0.227401	0.106997	0.107828	0.142659	0.0398506	0.083209	0.135368	0.0913956	0.13628	0.0722636	0.0570055	0.124676	0.00257283	0.0890254	0.128614	0.062121	0.0481562	0.101376	0.122188	0.0764613	0.125843	0.125473	0.113939	0.0499153	0.138784	0.0366943	0.0476951	0.0699277
	6 week post op.	0.123438	0.129266	0.0279697	0.0249003	0.152317	0.175874	0.164047	0.0529029	0.147361	0.132122	0.0694292	0.070053	0.0809586	0.129145	0.145072	0.134527	0.110193	0.0648163	0.0623908	0.129649	0.043241	0.127741	0.0609849	0.148851	0.0330443	0.0702373	0.0665404	0.0513157		0.164253	0.0623415	0.127927	0.153514	0.0537925	0.103422	0.0898679	0.0566711	0.0984688	0.164894	0.0625257	0.120088		0.0700799	0.133733	0.116132
Serum Succinate (mM)	Baseline	0.0848953	0.0622475	0.0530837	0.0789278	0.102955	0.128642	0.0706155	0.0756538		0.117131	0.160306	0.0835473	0.0982813	0.141183	0.053377	0.079989	0.0976422	0.0774165	0.113241	0.12924	0.0305855	0.0739652	0.142197	0.04724	0.146889	0.056331	0.108815	0.130057	0.0037145	0.0691637	0.142593	0.0481832	0.031297	0.121794	0.107771	0.050301	0.129174	0.122858	0.107955	0.040965	0.155528	0.0237325	0.0194195	0.0541597
	6 week post op.	0.0838263	0.100119	0.0849075	0.00171325	0.144077	0.11243	0.128979	0.0352623	0.104886	0.134138	0.0513118	0.0668985	0.0882975	0.131107	0.10963	0.153265	0.098373	0.0596867	0.0651705	0.146318	0.034699	0.12223	0.048729	0.152801	0.0261555	0.0353562	0.0392783	0.0379068		0.134401	0.0485298	0.110142	0.149095	0.035043	0.0834765	0.0536	0.0310207	0.073995	0.152906	0.0366625	0.113151		0.0628082	0.0983022	0.100442
Serum Leucine (mM)	Baseline	0.150346	0.0840435	0.108959	0.119772	0.0903279	0.130453	0.0958211	0.103955		0.0908729	0.0953549	0.0930398	0.0910347	0.113094	0.0787526	0.0835244	0.141196	0.0681594	0.100136	0.170807	0.0566545	0.141474	0.0940899	0.104618	0.158678	0.0989549	0.114387	0.126677	0.0997605	0.0699324	0.126544	0.128927	0.0998289	0.10651	0.135441	0.0859558	0.117319	0.127389	0.0893725	0.103193	0.0999677	0.0513969	0.100696	0.123288
	6 week post op.	0.137768	0.0941685	0.0720299	0.0799963	0.122759	0.126076	0.096187	0.0985554	0.158787	0.118904	0.061032	0.0826334	0.0780243	0.117716	0.129548	0.0721093	0.0870134	0.0652286	0.0692419	0.0974869	0.0656796	0.123179	0.090691	0.0999073	0.150201	0.158367	0.117694	0.0922763		0.104523	0.0882564	0.162969	0.172443	0.147939	0.101975	0.118073	0.113883	0.116009	0.107786	0.0806083	0.119022		0.101989	0.13474	0.135201
Serum Valine (mM)	Baseline	0.100913	0.0526586	0.0665349	0.0845254	0.065475	0.088119	0.0726034	0.0730296		0.0593798	0.0620157	0.0591219	0.0628298	0.078001	0.0516204	0.0535518	0.0950452	0.0489437	0.063781	0.0967602	0.0425017	0.0969779	0.0608263	0.082543	0.106044	0.0827548	0.083551	0.0869519	0.0730405	0.0422695	0.0928847	0.0848222	0.0718807	0.0706083	0.08285	0.0570224	0.083365	0.085035	0.0738845	0.0642312	0.0685921	0.0403805	0.0600022	0.0894317
	6 week post op.	0.103594	0.0640462	0.0398057	0.0668794	0.0797167	0.0908373	0.0730496	0.0628076	0.108121	0.0847267	0.0429911	0.0494997	0.0540855	0.0800269	0.0852317	0.0561375	0.0603029	0.0458388	0.0515702	0.0592574	0.0446248	0.0855146	0.0617042	0.0670277	0.105994	0.10178	0.0929139	0.0645128		0.0928872	0.0649513	0.136539	0.116866	0.0894042	0.0782138	0.0856065	0.0884637	0.0738001	0.0780819	0.0616693	0.0892209		0.0711816	0.110882	0.08427
Serum Isoleucine (mM)	Baseline	0.0386822	0.022075	0.0372441	0.0345301	0.0259674	0.0356363	0.0323659	0.0322334		0.0292109	0.030112	0.031443	0.0291977	0.0345481	0.0288233	0.0239536	0.0399449	0.0200143	0.0411415	0.0564339	0.016473	0.0384716	0.0287783	0.0226295	0.0432193	0.0248931	0.0286887	0.0347369	0.0210711	0.0206801	0.035048	0.0374323	0.0257426	0.0328768	0.0425045	0.0224282	0.0331727	0.0381219	0.0317549	0.0234727	0.0349076	0.0187958	0.0234464	0.0317976
	6 week post op.	0.0379421	0.0282143	0.0185118	0.0177524	0.0371905	0.0345764	0.0313784	0.0258387	0.0472359	0.0352976	0.0201301	0.0291756	0.0309724	0.0352429	0.0444411	0.0261165	0.0289729	0.0221442	0.0169825	0.0345568	0.0194997	0.0369496	0.0266722	0.0377653	0.0327725	0.0440588	0.0318204	0.0231213		0.0305443	0.0228698	0.0492823	0.0530338	0.0393973	0.0326433	0.0289384	0.0302576	0.0366738	0.0401779	0.0208607	0.0359771		0.0280672	0.0371692	0.0336323
Serum Glutamine (mM)	Baseline	0.179415	0.125936	0.112441	0.163479	0.175708	0.160216	0.072647	0.156454		0.219201	0.256182	0.173478	0.186406	0.217633	0.125058	0.142836	0.0935061	0.106234	0.247803	0.297297	0.0878784	0.169941	0.224226	0.11798	0.225694	0.119885	0.114894	0.229985	0.163239	0.147263	0.239778	0.126524	0.0891281	0.202854	0.2523	0.114711	0.204828	0.227845	0.215174	0.107137	0.263377	0.0741971	0.0667099	0.130038
	6 week post op.	0.157849	0.150637	0.0543115	0.110488	0.216047	0.170501	0.162912	0.113329	0.186137	0.263912	0.137144	0.113546	0.17757	0.20686	0.176336	0.219236	0.140316	0.120639	0.142761	0.225454	0.0879073	0.2112	0.111058	0.250445	0.0883968	0.0824655	0.12259	0.123454		0.249989	0.137326	0.246388	0.271156	0.164309	0.176122	0.166536	0.197377	0.193759	0.303051	0.0944842	0.216431		0.135948	0.217277	0.227236
Serum Histidine (mM)	Baseline	0.0430298	0.0143807	0.00635361	0.000705177	0.0173601	0.00366274	0.00777378	0.000296836		0.00192391	0.00952711	0.000216721	0.000950687	0.00181454	0.00103338	0.000259647	0.000195977	0.000503499	0.000946863	0.00626106	0.00108288	0.000228922	0.00269769	0.000435051	0.0332427	0.000767043	0.000449963	0.00223492	0.000241137	0.00115279	0.00115824	0.000697775	0.0123016	0.00017773	3.9901e-05	0.00259768	0.00180112	0.000459892	0.000884358	0.000931965	0.0286602	0.00148405	0.0121939	0.0325068
	6 week post op.	0.0618295	0.0119888	0.00686818	0.000606188	0.0198652	0.00228634	0.00748673	0.000135711	0.020985	0.000246357	0.0103272	0.000407305	0.000391972	0.0022065	0.00098022	0.000107246	0.00107017	0.000118229	0.000538727	0.00265329	0.00263225	0.000659727	0.00194966	0.00224131	0.0344694	0.000283003	0.00107491	0.00112136		0.000651961	0.00145124	0.000422838	0.0150575	0.000178924	0.000669778	0.0082952	0.00116387	0.00199556	0.00107259	0.00101698	0.0288659		0.0136543	0.0299501	0.0515774
Serum π-Methylhistidine (mM)	Baseline	0.0139079	0.0115508	0.00854924	0.0105874	0.0199384	0.0192208	0.00861691	0.0139741		0.0116267	0.0206728	0.0102143	0.0140061	0.00989628	0.00630273	0.0105738	0.0131998	0.00642555	0.0122829	0.0177591	0.00863161	0.0108725	0.0128608	0.0120816	0.0145572	0.0105601	0.00846878	0.0163616	0.0146336	0.00393266	0.0134187	0.00836347	0.00801396	0.0110351	0.0195631	0.00953214	0.0122585	0.0121261	0.00824161	0.00984991	0.0129491	0.00323094	0.0117667	0.0101733
	6 week post op.	0.0110591	0.0131825	0.00757946	0.010135	0.0216842	0.0172387	0.0097721	0.0122948	0.0675419	0.0205774	0.0129505	0.00497282	0.00350099	0.0100989	0.00917511	0.0154001	0.0079241	0.00602616	0.0137741	0.0081745	0.0101912	0.0158001	0.0153053	0.0210179	0.0114408	0.0119147	0.0129634	0.0112305		0.0163007	0.0144811	0.0162761	0.0173274	0.017992	0.0166738	0.0125224	0.0176591	0.0191188	0.0192093	0.00811504	0.0168209		0.0180374	0.0161938	0.0142319
Serum Alanine (mM)	Baseline	0.174053	0.0922988	0.159493	0.160628	0.121983	0.135571	0.127518	0.134598		0.159077	0.115665	0.138083	0.148209	0.123387	0.15113	0.104054	0.153348	0.079705	0.126746	0.148443	0.0848228	0.123022	0.139582	0.139459	0.282	0.121141	0.0859833	0.155819	0.125805	0.0982183	0.182465	0.137764	0.0992998	0.156604	0.216829	0.090761	0.196146	0.161481	0.164561	0.0965498	0.169134	0.0777524	0.0976429	0.167363
	6 week post op.	0.223694	0.170447	0.101418	0.122328	0.121683	0.150585	0.157287	0.118725	0.212187	0.187282	0.0841233	0.10457	0.158411	0.122628	0.223424	0.143826	0.123974	0.110995	0.069174	0.104584	0.0917649	0.121556	0.0895648	0.164779	0.237665	0.125023	0.097346	0.131722		0.168395	0.195607	0.191777	0.184753	0.22368	0.192845	0.162403	0.268568	0.156736	0.226863	0.105873	0.185397		0.126268	0.28368	0.196591
Serum Lysine+Arginine (mM)	Baseline	0.0866615	0.0543287	0.0622863	0.0792817	0.0799107	0.106571	0.0816929	0.0676975		0.0881239	0.106503	0.0641284	0.0767083	0.102267	0.0483887	0.0635505	0.106816	0.0595359	0.0821455	0.104407	0.0228958	0.0828409	0.0974623	0.0675816	0.123561	0.033161	0.0628419	0.110267	0.0182993	0.0213749	0.112677	0.0632843	0.0427044	0.0924745	0.0565595	0.0336742	0.0926729	0.111485	0.0780115	0.0495174	0.101376	0.0201534	0.0500785	0.065317
	6 week post op.	0.086022	0.0774641	0.0113744	0.0173472	0.121086	0.104209	0.105733	0.0415595	0.103993	0.101017	0.0256525	0.0611636	0.0642361	0.104187	0.0949356	0.092732	0.0813184	0.0713917	0.0579104	0.0998589	0.0461914	0.0999255	0.0521856	0.106625	0.0397922	0.0698037	0.0590322	0.0467667		0.102372	0.0387337	0.112777	0.130296	0.0727675	0.0684379	0.0711165	0.052544	0.0883854	0.111731	0.0453448	0.0874919		0.0668218	0.102406	0.0513497
Serum Aspartate (mM)	Baseline	0.210041	0.227751	0.205947	0.256203	0.479832	0.610918	0.338668	0.247615		0.492608	0.642834	0.247563	0.337358	0.590847	0.17109	0.262923	0.581936	0.29039	0.442654	0.412402	0.050829	0.224505	0.57448	0.116449	0.6549	0.162794	0.038281	0.593264	0.424413	0.167172	0.649819	0.0207515	0.010466	0.524424	0.376805	0.203362	0.434558	0.642123	0.346289	0.400715	0.669407	0.009714	0.0016655	0.086305
	6 week post op.	0.050296	0.522056	0.602908	0.332305	0.752334	0.572364	0.718599	0.0842615	0.294312	0.470525	0.196236	0.209856	0.21186	0.586814	0.395265	0.587893	0.581279	0.242638	0.414907	0.660047	0.127287	0.542993	0.16225	0.680704	0.513824	0.149061	0.015725	0.0440235		0.514661	0.202513	0.462229	0.738796	0.09566	0.290455	0.120512	0.225413	0.238547	0.661819	0.12441	0.509958		0.254638	0.34735	0.435599
Serum Tyrosine (mM)	Baseline	0.0115963	0.00743734	0.00572762	0.0105219	0.00624985	0.00791286	0.00973448	0.00955169		0.00617121	0.0116074	0.0129589	0.00977544	0.00724738	0.00648028	0.00672759	0.0102398	0.0060025	0.00904554	0.00792041	0.00458786	0.00762247	0.00789614	0.00842666	0.012277	0.00753784	0.00724853	0.00965355	0.0117179	0.00406486	0.00929356	0.00729634	0.00704302	0.00740261	0.013284	0.00636841	0.00734708	0.0094948	0.00708594	0.00619288	0.00918334	0.00478624	0.00591128	0.0118542
	6 week post op.	0.0118448	0.00777976	0.00502544	0.00956105	0.0105623	0.00769042	0.0110445	0.00762584	0.0170994	0.0119905	0.00747319	0.0113433	0.0090493	0.00785828	0.010774	0.00620176	0.007895	0.00880557	0.00924548	0.00462892	0.00307547	0.0104734	0.00712203	0.0110017	0.0168196	0.0117023	0.0111345	0.00760227		0.00838651	0.0101794	0.0104014	0.0138863	0.0121233	0.0127328	0.0103623	0.0124637	0.0122858	0.0104032	0.00594903	0.0155568		0.00672171	0.0154487	0.0106579
Serum Phenylalanine (mM)	Baseline	0.0372978	0.0190571	0.0276966	0.0173542	0.0346659	0.0247853	0.0366439	0.0305082		0.0551961	0.212658	0.186391	0.0648794	0.0193778	0.0330474	0.148616	0.0241647	0.0673396	0.139224	0.0218206	0.0143374	0.0862152	0.0292342	0.0484739	0.0196797	0.0197785	0.0378553	0.0218953	0.016086	0.0739162	0.0600942	0.0512863	0.0222365	0.0157085	0.0248411	0.0729478	0.0715158	0.0317021	0.0261879	0.0288047	0.0215275	0.0256202	0.0180091	0.0180107
	6 week post op.	0.016374	0.0204515	0.0332914	0.0265839	0.0472236	0.0279767	0.0377302	0.0228094	0.109989	0.0840669	0.213383	0.141237	0.0360875	0.0200532	0.0601835	0.078997	0.0174365	0.0197012	0.334954	0.0126986	0.0131928	0.129595	0.034927	0.0779658	0.0223223	0.0179301	0.0613446	0.0154572		0.104053	0.0480689	0.0220661	0.0357299	0.0202918	0.0149855	0.0806922	0.108662	0.0475782	0.0556509	0.0336773	0.0339101		0.0192977	0.023671	0.0175908
Serum Glycine (mM)	Baseline	0.042111	0.0416754	0.0425152	0.1148	0.0641576	0.0597707	0.0671142	0.069999		0.0743304	0.0915441	0.0569453	0.0679135	0.0611323	0.0578039	0.0694692	0.0849754	0.0603754	0.126841	0.069686	0.0564142	0.0751427	0.068144	0.0634834	0.0609126	0.0433837	0.0432899	0.0815935	0.0554172	0.0730322	0.102577	0.0386052	0.0327284	0.0602891	0.110114	0.0378495	0.0751936	0.0762512	0.134737	0.0470586	0.0650722	0.0547377	0.0548535	0.034661
	6 week post op.	0.0551174	0.0586776	0.0324905	0.117711	0.0625626	0.0783957	0.0834912	0.0461868	0.0622112	0.096748	0.0746032	0.0381937	0.0769468	0.0582721	0.0742991	0.110409	0.0525701	0.0591372	0.0703732	0.0522611	0.0444735	0.058164	0.0356078	0.0775	0.0548163	0.0333549	0.0526896	0.0718834		0.11914	0.0990782	0.0740265	0.0885566	0.0766387	0.0844699	0.0635601	0.111263	0.0683098	0.152506	0.0566956	0.061732		0.0595691	0.071975	0.0624383
Serum Methionine (mM)	Baseline	0.0221685	0.013585	0.0139875	0.0205384	0.0195828	0.0188697	0.00981841	0.0193339		0.0240626	0.0397965	0.0753519	0.0216435	0.0259553	0.0158878	0.0206893	0.013371	0.0185484	0.0349992	0.0367118	0.0104461	0.0217144	0.0251547	0.0162406	0.0253237	0.0137839	0.0138237	0.0256907	0.0231608	0.0159976	0.0322813	0.0164355	0.0103182	0.0231208	0.0296577	0.0131605	0.0277469	0.0244249	0.0246377	0.0132613	0.0309464	0.00774728	0.00873017	0.0157282
	6 week post op.	0.0208363	0.0167376	0.00267928	0.0171128	0.0248862	0.0212262	0.0181368	0.0137491	0.0448687	0.0302622	0.0292212	0.0673961	0.0212199	0.0234161	0.0247349	0.0231441	0.0148445	0.0165598	0.0371632	0.0258292	0.0109031	0.0268579	0.012167	0.0295625	0.019179	0.00998888	0.0156505	0.015079		0.0289561	0.0214034	0.0250849	0.029878	0.0224514	0.0215432	0.0200253	0.0460338	0.0209467	0.0329467	0.0124163	0.0261767		0.0159496	0.0268704	0.0258019
Serum Creatine (mM)	Baseline	0.0133426	0.0083679	0.0080872	0.0251908	0.0104202	0.0144602	0.0148971	0.00783418		0.0139419	0.022258	0.0120338	0.0106672	0.0243372	0.0141389	0.0100301	0.0241216	0.00968665	0.0139482	0.013727	0.00424181	0.00982417	0.0176483	0.00857847	0.013326	0.00728567	0.00744786	0.0286653	0.00302176	0.00606522	0.0231413	0.0109401	0.00958483	0.00881842	0.00792685	0.0114277	0.00958366	0.0144766	0.0102772	0.0115665	0.0130645	0.0329731	0.00697552	0.00711411
	6 week post op.	0.0085785	0.0106448	0.00120586	0.0139608	0.0159867	0.015232	0.0155741	0.00542523	0.00903421	0.0141416	0.00834937	0.00922773	0.0105039	0.026317	0.0220107	0.0145082	0.0163386	0.0103271	0.0103183	0.0123677	0.00762129	0.0114625	0.0127504	0.0122232	0.00648553	0.00996258	0.0186582	0.0152758		0.0126664	0.0241327	0.015797	0.0181841	0.00786747	0.00617634	0.0111067	0.00668105	0.0119769	0.0161807	0.00974259	0.0123037		0.00872842	0.0114125	0.00879015
Serum Creatinine (mM)	Baseline	0.0871461	0.149939	0.137666	0.0957634	0.244942	0.269135	0.119173	0.168605		0.383795	0.255883	0.0833494	0.342915	0.182609	0.0960363	0.220445	0.128314	0.146229	0.161631	0.190299	0.105419	0.139225	0.257864	0.120936	0.092412	0.135065	0.0824929	0.122384	0.0864155	0.159835	0.126131	0.146486	0.149776	0.107509	0.160065	0.147607	0.127658	0.188485	0.166381	0.208002	0.158285	0.147752	0.142368	0.100563
	6 week post op.	0.096467	0.176422	0.154118	0.119949	0.308805	0.28112	0.125736	0.14554	0.171206	0.438429	0.220995	0.0772184	0.15615	0.194146	0.118948	0.227417	0.128264	0.164757	0.195067	0.123985	0.118478	0.166386	0.250028	0.170205	0.0847444	0.148382	0.137463	0.0962224		0.25	0.117383	0.198561	0.181537	0.11443	0.112753	0.167147	0.110589	0.166547	0.180765	0.213082	0.204986		0.169305	0.0920308	0.132307
Serum Sarcosine (mM)	Baseline	0.00611434	0.0044428	0.00416753	0.00628232	0.00706524	0.0106405	0.00530743	0.00461661		0.00744075	0.00898248	0.00346814	0.00635637	0.00842151	0.00178274	0.00540384	0.00836211	0.00350515	0.010966	0.00808622	0.00277412	0.00314177	0.00735487	0.002147	0.00895979	0.00241042	4.90138e-05	0.00897676	0.00269974	0.00262705	0.00912247	0.0015272	0.000545577	0.0074069	0.0110988	0.00338038	0.00923243	0.0109564	0.00742182	0.00263111	0.0103623	0.000342279	0.00341373	0.00274518
	6 week post op.	0.00025815	0.00527714	0.00706383	0.00450978	0.00869278	0.00925556	0.00785858	0.00130411	0.004614	0.0041665	0.00247942	0.00320421	0.00196326	0.00759579	0.00463746	0.00655093	0.0075815	0.0026595	0.00405692	0.00799666	0.00188459	0.00555204	0.00150739	0.0123621	0.00407447	0.00695825	0.00625804	0.00487037		0.0120303	0.00809505	0.0112539	0.0153047	0.00747622	0.0142807	0.00628197	0.00553593	0.0111252	0.0167892	0.00411133	0.0135843		0.00898507	0.010883	0.0108618
Serum Ornithine (mM)	Baseline	0.02904	0.0226272	0.0204851	0.0260501	0.0330019	0.0515006	0.035119	0.0282538		0.0354366	0.0519402	0.0311527	0.0345648	0.0456166	0.0175426	0.0218869	0.0467553	0.0260796	0.0405049	0.0320179	0.00981059	0.0281835	0.0408946	0.0209587	0.0573033	0.0182597	0.00843672	0.0406147	0.00943467	0.0164655	0.0469204	0.0104998	0.00672423	0.0369809	0.0392274	0.0226558	0.0349505	0.0464973	0.0343878	0.0128585	0.04545	0.0108254	0.0103758	0.0204453
	6 week post op.	0.0260662	0.0356274	0.0213277	0.00518338	0.0538399	0.0462574	0.0479286	0.00517211	0.0239975	0.0404714	0.00404984	0.022721	0.0276692	0.0464983	0.0375475	0.0475665	0.0413954	0.0311003	0.0243902	0.0439525	0.0164841	0.0423813	0.018966	0.0516916	0.00585034	0.023725	0.0239872	0.0174686		0.0506658	0.0301851	0.0434487	0.0625269	0.0140635	0.0347007	0.0247863	0.0136447	0.0382565	0.0612979	0.0171468	0.04311		0.0258281	0.0437901	0.0378599
Serum Hippurate (mM)	Baseline	0.00576191	0.00910074	0.00873526	0.00554267	0.0281243	0.00977372	0.0178764	0.0256708		0.0905214	0.0687301	0.00981065	0.058535	0.0127958	0.0142702	0.0835187	0.0122004	0.00905038	0.059546	0.00859833	0.00725122	0.0273452	0.0228173	0.0207645	0.010461	0.00437294	0.0129638	0.00763704	0.010868	0.0764357	0.00755487	0.0145448	0.00682552	0.00449366	0.00678433	0.00942547	0.0050247	0.0230949	0.0378084	0.0229164	0.00592648	0.00789431	0.0105039	0.00991924
	6 week post op.	0.00701199	0.0187699	0.00714494	0.0071429	0.0821276	0.0137413	0.0170797	0.0173798	0.0262338	0.0849525	0.106802	0.00943656	0.0253593	0.0131085	0.0118377	0.117947	0.00425258	0.00599531	0.104879	0.0117549	0.040014	0.0483356	0.0106544	0.0458972	0.00620848	0.00733871	0.0216436	0.00498222		0.0723883	0.00854603	0.0115545	0.0166178	0.0145979	0.00694531	0.0210875	0.012007	0.0767656	0.114794	0.0257033	0.0229062		0.0144606	0.00947787	0.00547006
Serum Tryptophan (mM)	Baseline	0.054564	0.0367285	0.0291706	0.0276408	0.0325687	0.05829	0.0719784	0.0663552		0.0784747	0.097434	0.0158943	0.0672798	0.0321576	0.0231185	0.0987711	0.0744343	0.0440284	0.077703	0.0250844	0.0635885	0.0531883	0.0391188	0.0801177	0.0182478	0.0703306	0.0113303	0.0270938	0.0579938	0.0841469	0.0594699	0.0432806	0.0684248	0.0260253	0.033965	0.123771	0.0391901	0.0719283	0.0775018	0.0949241	0.0553823	0.0544394	0.0433355	0.0466801
	6 week post op.	0.0347392	0.0304192	0.0186504	0.0397253	0.0510476	0.0933927	0.0746003	0.0440242	0.0469364	0.106118	0.088874	0.0138881	0.0433256	0.035856	0.0211786	0.114502	0.0685371	0.0351544	0.136517	0.0177746	0.0324476	0.072102	0.0425786	0.132962	0.0189612	0.0561444	0.0835167	0.01282		0.112027	0.0532021	0.0400003	0.0708704	0.0189454	0.00944353	0.108953	0.0472578	0.0699425	0.117377	0.0682301	0.0848769
Serum Myoinositol (mM)	Baseline	0.0223683	0.0277916	0.0208268	0.0256667	0.0470994	0.0412362	0.0289712	0.0395422		0.0547524	0.0593512	0.0254657	0.0604025	0.0558877	0.0343135	0.0291651	0.0332633	0.0323766	0.0363947	0.0385144	0.0219874	0.0287283	0.0595554	0.0155622	0.0273013	0.0258356	0.0265508	0.0273084	0.01773	0.0403514	0.0265567	0.0188772	0.021737	0.0264288	0.0466432	0.0245426	0.0333533	0.0248567	0.0174679	0.0404662	0.0374861	0.021728	0.020786	0.0219854
	6 week post op.	0.0288027	0.0375813	0.0111202	0.023506	0.0771649	0.0309515	0.0408043	0.0332958	0.0470386	0.0485991	0.0435195	0.0212296	0.0416001	0.0481965	0.0328944	0.0412191	0.0285595	0.034544	0.0285768	0.0290866	0.0182977	0.0344053	0.0225126	0.0435733	0.0117811	0.0258385	0.0273898	0.0185789		0.0496122	0.0258244	0.0309958	0.0365775	0.0161565	0.0224189	0.0142353	0.0122928	0.0352315	0.0396809	0.0323735	0.0520389		0.0294385	0.0290036	0.0350877
Serum Dimethylamine (mM)	Baseline	0.00351843	0.00341552	0.0035113	0.00344741	0.00514612	0.00666519	0.00399506	0.00342065		0.00536681	0.00623816	0.00320539	0.00456591	0.00598103	0.00244998	0.00446759	0.00563816	0.00273741	0.00574933	0.00487525	0.00265708	0.00307377	0.00582195	0.00335799	0.00651569	0.00332346	0.00186204	0.00641372	0.00116038	0.00406134	0.00730078	0.00336517	0.00340834	0.00603508	0.00651251	0.00562648	0.00992732	0.00862506	0.00666768	0.00425805	0.00870397	0.00340377	0.00470157	0.00419157
	6 week post op.	0.000897487	0.00397036	0.00186365	0.000913848	0.00590031	0.00694983	0.00499066	5.52854e-05	0.00410609	0.00327915	0.000789103	0.00425416	0.00204159	0.00658776	0.00437343	0.00484338	0.00631361	0.00273477	0.00529265	0.0058761	0.00363138	0.00433468	0.00246287	0.00788652	0.000400784	0.00414989	0.00578993	0.00332324		0.00676204	0.00440032	0.00673351	0.00804142	0.00437894	0.00925598	0.00634019	0.0046666	0.00615756	0.0100321	0.00553221	0.00953946		0.00635996	0.00814316	0.00767405
Serum Trimethylamine (mM)	Baseline	0.0025679	0.00147058	0.00077333	0.00096972	0.00298186	0.00318586	0.00159374	0.00102576		0.00195284	0.00243578	0.00101146	0.0019377	0.00435785	0.000421309	0.000892701	0.00228141	0.000980315	0.00153205	0.000441369	0.000404649	0.000520688	0.00330814	0.000131716	0.00412324	0.0015935	0.000208577	0.00234073	0.00115881	0.000502186	0.00301437	0.000423301	4.73181e-05	0.0029417	0.00147377	0.000839784	0.00295865	0.00264599	0.00125531	0.000385543	0.00442322	3.52761e-05	0.00092314	0.000907328
	6 week post op.	0.0025679	0.00147058	0.00077333	0.00096972	0.00298186	0.00318586	0.00159374	0.00102576		0.00195284	0.00243578	0.00101146	0.0019377	0.00435785	0.000421309	0.000892701	0.00228141	0.000980315	0.00153205	0.000441369	0.000404649	0.000520688	0.00330814	0.000131716	0.00412324	0.0015935	0.000208577	0.00234073	0.00115881	0.000502186	0.00301437	0.000423301	4.73181e-05	0.0029417	0.00147377	0.000839784	0.00295865	0.00264599	0.00125531	0.000385543	0.00442322	3.52761e-05	0.00092314	0.000907328
Serum Isobutyrate (mM)	Baseline	0.0083477	0.0048126	0.00496883	0.00590738	0.00622159	0.00720811	0.00639529	0.00608538		0.00652311	0.00575919	0.00685542	0.00496316	0.0082174	0.00548036	0.00485753	0.00720504	0.0058762	0.00515952	0.00799683	0.00301476	0.00822527	0.00644442	0.00616021	0.00921076	0.00538583	0.0100917	0.00698479	0.00449596	0.00361558	0.00821737	0.00671041	0.00603168	0.00768327	0.00493332	0.00412875	0.00757355	0.00713469	0.00709569	0.0128316	0.00768084	0.00367945	0.003799	0.00658875
	6 week post op.	0.00821837	0.00661685	0.00196054	0.00524769	0.00712149	0.00576838	0.00757329	0.00720991	0.0107918	0.00696809	0.00431025	0.00620486	0.00546383	0.00821824	0.00700575	0.00636103	0.00517409	0.00702406	0.00727907	0.00642144	0.00427171	0.00828538	0.00437185	0.00612276	0.00656333	0.00545309	0.00501809	0.00381785		0.00567824	0.00360803	0.00722865	0.0077453	0.00575168	0.00504159	0.00579432	0.00413551	0.00431752	0.00657197	0.00406224	0.00545659		0.00399186	0.00762636	0.00463002
Serum 2-Hydroxybutyrate (mM)	Baseline	0.0405143	0.0233617	0.0261842	0.0387517	0.0320204	0.0341995	0.0469469	0.0306879		0.0364606	0.0356358	0.0514877	0.0307284	0.0362201	0.0294481	0.0242075	0.0445131	0.0411297	0.0350631	0.146316	0.0161615	0.051255	0.0397933	0.0328577	0.048744	0.027048	0.083435	0.0367781	0.0237759	0.0273426	0.0477724	0.04055	0.0289043	0.0411538	0.0248591	0.0230653	0.0409021	0.0404554	0.0401666	0.0316538	0.0364137	0.0284379	0.0257774	0.0373454
	6 week post op.	0.0502478	0.041692	0.01818	0.0340299	0.0440316	0.0318785	0.040596	0.0419341	0.0473723	0.040311	0.0336945	0.0435194	0.0311983	0.0365113	0.0448454	0.0305999	0.0260935	0.0365144	0.0238571	0.071307	0.0323819	0.0413872	0.0266488	0.0291583	0.0394073	0.0335584	0.028151	0.0163774		0.032689	0.0230411	0.0358021	0.045043	0.0348384	0.0207634	0.0377885	0.0261419	0.0343231	0.0398055	0.0243028	0.0322673		0.0235165	0.0560709	0.02193
Serum 2-Hydroxyisovalerate (mM)	Baseline	0.00787121	0.00492731	0.00534161	0.00747368	0.00878575	0.0100351	0.00857779	0.00734732		0.00891745	0.00860053	0.00766204	0.0072976	0.00811851	0.00722861	0.00636585	0.00893193	0.0092436	0.00665708	0.0319091	0.00408607	0.0107003	0.0080911	0.00614762	0.0131548	0.0105715	0.00678233	0.0139082	0.00508832	0.00767178	0.0114529	0.00634281	0.00675757	0.0101674	0.0074614	0.00492047	0.0091453	0.00919002	0.00872457	0.00683052	0.00972032	0.0029651	0.00889014	0.00671339
	6 week post op.	0.0102092	0.0101854	0.0022328	0.00528206	0.0143543	0.00938016	0.00964763	0.00627637	0.010477	0.0102803	0.00629065	0.00688697	0.00703041	0.00853149	0.00860296	0.0105372	0.00555705	0.0092206	0.00573157	0.0207777	0.00823817	0.00952204	0.0056968	0.00927409	0.008424	0.00674901	0.00469258	0.00769439		0.0102962	0.00735404	0.00745366	0.0131248	0.00895266	0.00724492	0.00925181	0.00692807	0.0115953	0.0128981	0.00677613	0.0079512		0.00956482	0.00999417	0.0136646
Serum 3-Hydroxybutyrate (mM)	Baseline	0.0586843	0.0692371	0.0452396	0.0393676	0.039949	0.0643904	0.0652961	0.0356845		0.0641646	0.115454	0.148606	0.0584699	0.0634876	0.0526612	0.0347204	0.0752375	0.105963	0.0468857	0.180463	0.0254351	0.0753696	0.0957133	0.0388072	0.0581688	0.0321278	0.677875	0.0568798	0.0398621	0.0376832	0.0750571	0.0744753	0.0332233	0.0495184	0.0356587	0.0372624	0.142517	0.104516	0.141348	0.0569872	0.135667	0.0728921	0.0300486	0.0464115
	6 week post op.	0.0750185	0.0555739	0.027727	0.049863	0.0552667	0.045182	0.0514176	0.0448798	0.0617203	0.0784252	0.138555	0.129414	0.083959	0.0651413	0.0723409	0.059193	0.0394524	0.0658355	0.0395035	0.108776	0.0467354	0.0779708	0.0430922	0.0479808	0.0514815	0.0432786	0.0507317	0.0274345		0.0478706	0.0275393	0.0615586	0.0594335	0.0417082	0.0356207	0.0518048	0.0452705	0.0467465	0.0697158	0.0330583	0.0469569		0.03687	0.0515018	0.0287939
Serum Formate (mM)	Baseline	0.205015	0.0680486	0.0697071	0.0608122	0.062779	0.057622	0.0519993	0.0455642		0.0423469	0.0410252	0.0578663	0.0475424	0.0508619	0.0497243	0.0504849	0.0599706	0.0418747	0.0397363	0.026557	0.039626	0.0394394	0.044828	0.0357146	0.0400623	0.0352618	0.0600838	0.0362076	0.036807	0.0416341	0.0367373	0.0414386	0.0415526	0.0463763	0.04132	0.0373465	0.0416998	0.0383823	0.0465712	0.0365837	0.0396825	0.0647678	0.0404472	0.090289
	6 week post op.	0.0499126	0.066861	0.0388433	0.0571532	0.0632285	0.0563837	0.0531477	0.0962362	0.0588372	0.0611713	0.0564429	0.0490152	0.0410002	0.0573919	0.0574842	0.0481728	0.0477957	0.0437915	0.0383416	0.0334749	0.044388	0.0489796	0.0568112	0.0295585	0.0289698	0.028034	0.026642	0.0223015		0.0298851	0.0277863	0.0307594	0.0266404	0.0275473	0.0220383	0.0304761	0.0310855	0.0267358	0.0270126	0.0237177	0.0466061		0.0214882	0.0319654	0.0244883
Serum Propanediol (mM)	Baseline	0.0244827	0.0323951	0.0420179	0.0227913	0.0421779	0.0543511	0.0583678	0.0246086		0.0501249	0.0514309	0.0229412	0.0278849	0.028092	0.0213012	0.0451107	0.0308549	0.0260971	0.0590418	0.056072	0.020947	0.0656024	0.0476396	0.0379506	0.0446633	0.0484111	0.0409029	0.0516728	0.0501179	0.0466359	0.0362356	0.0326577	0.0293543	0.0468608	0.0397258	0.0304042	0.0659847	0.0754122	0.0367733	0.0271932	0.0513611	0.0323248	0.0283364	0.031438
	6 week post op.	0.172776	0.147612	0.0410994	0.0341178	0.106507	0.184518	0.143672	0.117963	0.16625	0.181123	0.142246	0.128398	0.0776908	0.0783408	0.0752517	0.131253	0.129309	0.14102	0.0958621	0.0576458	0.11824	0.0867213	0.155512	0.235224	0.163351	0.106254	0.138406	0.192865		0.128471	0.123551	0.0550926	0.201042	0.12103	0.149928	0.171646	0.148966	0.110756	0.141912	0.135782	0.134347		0.184665	0.168742	0.184384
Serum Glycerol (mM)	Baseline	0.0902253	0.0898862	0.084681	0.0778002	0.0921864	0.0973677	0.0931928	0.0901394		0.139487	0.124432	0.140313	0.0921335	0.107857	0.0894343	0.0795633	0.106149	0.0937592	0.107079	0.136667	0.0594844	0.0970917	0.0936387	0.0847331	0.111061	0.0808232	0.108343	0.0980873	0.0646591	0.0838014	0.102514	0.0779878	0.066369	0.103598	0.107111	0.100934	0.109147	0.112003	0.0986608	0.0824487	0.121732	0.0848935	0.0790705	0.0814164
	6 week post op.	0.0831373	0.0960566	0.0449465	0.0659764	0.133684	0.0975147	0.105134	0.106308	0.105202	0.109799	0.0739293	0.121051	0.0863786	0.114896	0.0983389	0.111439	0.088188	0.132692	0.0986311	0.129548	0.0947787	0.101103	0.0796159	0.103108	0.0581138	0.0877697	0.0760699	0.0815712		0.105906	0.0943554	0.0958478	0.105501	0.0719377	0.085487	0.099008	0.058788	0.0842742	0.110539	0.0752928	0.105253		0.0856483	0.0983558	0.096195
Serum (CH3) cholesterol/cholesterol ester (C18) (Peak Intensity)	Baseline	5.0928	3.72838	8.24905	13.6949	8.70321	5.51895	7.48036	6.76363		6.20498	4.68532	7.31926	7.62942	5.19499	10.6606	3.56501	12.8769	7.11891	5.66069	14.6591	10.2521	8.81215	6.12571	8.09708	5.24367	6.67158	10.0709	11.288	8.53968	7.67786	14.7444	7.74116	7.23981	6.08622	5.34586	4.00115	4.6147	9.8837	8.16684	15.8251	5.88275	8.59303	8.10121	4.60363
	6 week post op.	8.09195	6.374	10.1213	10.7043	6.74356	5.76292	8.11975	7.39499	7.6573	8.30256	5.56764	8.14461	5.7464	4.95204	10.3317	4.55803	17.1132	8.37166	6.57574	15.1895	8.96064	8.14354	4.91012	7.99678	5.59286	6.67578	5.58451	9.88644		7.90385	11.6247	6.87571	8.36046	11.1018	3.61566	7.49835	5.02176	9.70718	11.4369	12.5077	4.7347		8.0799	6.34838	4.63198
Serum (CH3) esterified cholesterol (C19) (Peak Intensity)	Baseline	2.17496	1.66999	3.93462	5.47119	3.51314	2.33033	2.97577	2.83949		2.45838	2.13378	3.40194	3.27651	2.28875	4.10052	1.64945	5.20048	3.08205	2.56102	5.42446	4.38526	3.76198	3.50802	3.2041	2.13936	2.91946	4.04693	4.35064	3.43602	3.13455	5.49373	3.89452	3.46822	2.61509	2.48937	1.66332	1.75935	4.13449	3.06804	6.39277	2.37323	3.34074	2.98549	1.97744
	6 week post op.	3.28146	2.57806	4.42101	4.21576	2.82354	2.29642	3.1724	3.12023	3.17356	3.30822	2.45787	3.67141	2.32066	2.09329	4.03833	1.74299	6.48649	3.66575	2.61817	5.45216	3.54357	3.31055	2.12778	3.2327	2.2917	2.99825	2.25631	3.74891		3.13755	4.38691	3.18778	3.85169	4.67292	1.96705	3.17626	2.01437	4.07844	4.46442	5.22098	1.97616		2.99552	2.71847	1.80043
Serum (CH3) free cholesterol (C19) (Peak Intensity)	Baseline	4.08048	2.99493	6.00896	10.9292	6.96475	4.4678	6.16716	5.41708		5.17934	3.65012	5.22542	6.00357	4.20352	8.61192	2.88345	10.255	5.62839	4.14774	12.2021	7.95911	6.64565	6.4003	6.40057	4.26336	5.09933	7.72406	9.08292	6.80112	6.12387	12.0564	5.2477	5.15184	4.61096	4.00366	3.11178	3.86006	7.64725	6.76614	12.2912	4.64973	6.97655	6.78561	3.65991
	6 week post op.	6.36278	5.14928	7.33327	8.55783	5.10175	4.69347	6.561	5.64535	6.06088	6.67301	4.26818	5.7771	4.67723	3.98911	8.33198	3.84812	13.8154	6.37936	5.28704	12.6483	7.20644	6.50408	3.86101	6.48509	4.60756	5.08847	4.63298	8.24937		6.29467	9.41274	5.0201	6.29246	8.56528	2.42654	5.79048	4.08263	7.29	9.01159	9.30862	3.74083		6.45036	4.71299	3.7783
Serum (CH3) cholesterol/esterified and free fatty acids (Peak Intensity)	Baseline	34.5495	27.3143	66.925	78.0869	51.3603	33.238	45.1676	40.1999		41.6847	28.465	57.8358	53.1888	37.8926	67.6441	22.4097	80.0309	48.5077	45.4227	85.3418	59.1992	57.8295	40.9334	44.9836	37.1294	41.2698	55.0717	68.1385	57.3046	40.4929	77.6259	75.0521	66.7341	52.6935	40.3537	31.4094	30.226	60.6123	45.437	98.0347	37.3348	50.0666	44.0405	31.9112
	6 week post op.	46.3592	41.8656	73.3472	63.7815	47.9284	33.9417	46.2318	42.4719	62.4818	56.2703	34.4179	64.1124	37.9219	35.1811	70.8146	27.4077	100.088	52.4765	38.5311	80.422	49.0521	51.5867	38.9721	42.9439	39.2139	46.7184	33.5147	63.422		43.3069	65.9347	60.7888	77.5393	75.8922	28.5703	47.2386	29.1573	58.2614	70.1349	81.6645	34.2527		45.6882	42.0833	27.9534
Serum (CH2)n of aliphatic chains (Peak Intensity)	Baseline	35.9506	29.9592	81.6727	69.0519	49.0908	30.2546	39.5734	35.8671		37.7981	24.9541	76.7986	59.4926	42.4123	69.9709	18.5004	77.0531	51.6514	47.2898	74.3168	53.1172	66.6877	45.3934	36.4342	40.4369	41.5584	42.7397	70.0746	57.4547	32.0765	60.7116	107.451	96.4884	61.4867	49.3748	29.0758	29.0116	63.7088	36.6647	99.7919	38.0012	46.6357	36.9862	36.1723
	6 week post op.	43.0055	47.444	93.2095	60.4758	64.7081	31.269	42.0344	42.1471	95.5834	59.5963	34.6858	88.8602	39.574	38.6562	81.3775	23.056	92.3022	55.4401	37.8224	72.4043	39.8722	57.2273	49.8722	31.3319	42.7997	52.8956	25.8658	69.6852		33.813	56.0654	88.596	113.062	84.4159	35.4744	50.8911	23.6542	63.4991	71.0672	85.9032	40.965		40.3588	45.108	27.4732
Serum (CH2-CH2-CH2(CH2)-) fatty acyl chains (Peak Intensity)	Baseline	72.4754	58.849	180.865	144.37	92.9999	57.3482	84.4526	70.4415		88.3694	50.0202	142.613	120.16	82.0658	140.301	38.4308	172.508	107.173	94.0042	146.991	111.585	127.515	90.7343	77.1754	87.4783	81.2052	99.4722	138.419	135.193	67.315	133.024	231.749	193.093	135.91	100.744	64.7065	65.2629	123.066	80.0738	211.323	73.2959	97.8866	74.2041	68.0855
	6 week post op.	84.2568	91.3179	181.562	127.01	105.644	62.7796	84.9128	77.4549	162.819	131.225	67.4817	165.413	82.9812	77.9015	169.653	48.3226	211.132	110.608	70.7619	143.813	88.8066	110.742	101.689	70.7312	85.9566	105.515	64.6095	131.246		68.1998	119.847	168.4	223.261	180.487	71.0306	100.317	54.4469	112.176	146.53	183.482	76.96		79.0586	89.036	53.8293
Serum (CH2-CH=CH-CH2) α-methylene protons associated to double bonds:18:1 (Peak Intensity)	Baseline	7.99261	6.03078	18.4112	14.9249	10.0257	5.95025	8.80788	7.79269		10.0818	5.33842	17.2975	14.0327	8.34417	14.4641	4.28861	17.4194	11.6599	9.38886	17.9579	11.5702	15.3618	10.7287	8.79692	9.78224	8.40433	14.8964	15.6864	15.8315	7.3336	12.9632	27.3535	21.2906	14.9116	11.7264	6.64088	7.21998	13.9643	7.74383	21.1264	8.56397	10.6791	8.03112	7.40595
	6 week post op.	9.02999	9.63602	20.7376	13.949	12.1949	6.65736	8.89202	8.03434	15.4239	15.7271	6.93904	20.5401	8.8754	7.88584	17.0452	4.85829	21.0363	11.7861	7.32978	17.0916	8.19752	12.4703	10.4609	8.04379	8.38921	10.8008	7.03642	13.2184		8.15996	12.126	19.3099	23.7632	17.7238	8.08221	11.3706	6.38748	12.7136	15.0205	19.9357	7.68091		8.91761	10.7202	7.29987
Serum (CH2-CH=CH-CH2) α-methylene protons associated to double bonds:18:2/20:4 (Peak Intensity)	Baseline	6.85897	5.61745	20.3828	17.0197	10.3976	5.70538	9.70674	7.55016		10.3503	5.14126	12.0353	10.779	8.46377	14.74	3.80209	20.6238	10.0937	6.95191	14.3119	12.6152	12.0655	9.75246	8.24477	8.25648	8.70518	13.104	14.0092	14.4809	8.38165	17.8704	21.5503	18.258	13.1786	9.3506	6.41998	6.57748	12.565	10.53	25.9293	8.44546	10.6159	8.40382	6.6139
	6 week post op.	7.80459	8.93667	17.5799	13.3843	9.16172	6.65871	9.57686	7.95298	15.7842	11.7039	7.00363	14.9676	8.34657	8.04787	17.485	5.10105	25.8563	11.5025	7.41935	15.4691	11.8201	10.0144	9.39181	7.91554	8.27556	9.44095	6.64969	13.5611		7.50368	14.1128	13.8069	20.9171	21.3966	6.69488	10.3471	6.39733	11.4973	18.0926	21.4979	7.45347		9.03015	8.07259	4.99847
Serum (CH2-CCO-) α-methylene protons associated to carbonyl groups (Peak Intensity)	Baseline	12.3597	9.77185	30.8473	28.6702	18.2961	10.1155	16.0218	13.6983		16.8952	8.56984	24.1548	21.1002	13.8465	25.2401	7.04298	31.7136	18.4371	15.1974	28.4195	21.5059	23.5888	17.4091	14.7494	14.6623	14.8653	20.6219	26.3281	23.969	13.7253	26.6162	38.4101	32.3727	22.8566	17.4568	11.1529	11.3102	23.4499	15.6506	39.6925	13.9426	18.43	15.1443	12.0885
	6 week post op.	15.2546	16.7904	32.5425	24.0823	19.7517	11.808	16.2513	14.5332	29.5662	23.3513	11.8338	29.6564	14.8082	13.5782	30.9954	8.70302	39.9707	20.3229	13.2989	28.6697	17.519	20.6946	17.0546	13.9268	14.6549	18.3324	11.0803	24.6804		13.8957	23.5241	28.4968	37.9924	32.1334	11.7002	18.864	10.8125	22.0663	28.1065	34.4351	13.1555		15.6145	16.0676	10.8794
Serum (=CH-CH2-CH=CH)divinyl methylene protons of w-3 and w-6 unsaturated fatty acids (Peak Intensity)	Baseline	5.46893	5.55992	17.1022	14.0809	9.96051	4.90676	7.57639	5.75481		9.62643	4.19982	8.7658	10.1604	7.59054	11.3707	3.65359	14.2883	7.83518	4.32425	10.8246	9.49348	12.6415	8.47294	6.13921	6.37997	7.17515	8.41437	12.4819	12.12	6.76715	14.0584	16.4015	15.2951	9.83511	7.86998	5.47548	4.70658	12.7742	8.03825	22.4548	8.41363	8.88732	7.88123	6.53641
	6 week post op.	5.18905	8.9848	14.7404	11.9813	8.71173	6.70663	8.10806	5.75209	13.6542	12.1829	6.07634	12.201	8.12824	7.4082	13.1237	4.27401	18.1807	9.34352	6.09759	13.5841	9.15471	10.9556	7.1665	6.68889	6.38361	7.01565	4.69278	11.7664		6.52355	10.9274	10.2901	17.3969	15.9787	5.61708	11.3164	4.77504	11.4322	14.204	17.5334	6.65758		8.38853	6.85262	5.0829
Serum (-CH=CH-) protons in double bonds in unsaturated fatty acids and –CH from cholesterol (Peak Intensity)	Baseline	13.4524	12.1907	37.1195	31.5039	21.6007	12.0648	17.291	13.4032		18.8452	10.054	24.7247	23.6493	16.4317	28.8201	7.74747	34.3864	19.848	13.2165	27.7814	22.6563	27.7948	17.9318	16.264	16.2026	16.9643	19.846	29.2179	27.8588	14.9346	31.7782	40.8758	36.861	22.0489	18.9734	11.0284	11.8593	27.4919	17.9247	47.9894	17.1352	20.2303	17.4636	14.0124
	6 week post op.	15.2031	18.881	35.3527	26.8735	20.3544	13.9883	18.2003	14.9559	29.3905	26.6896	13.7157	29.0397	16.8168	15.3839	31.3061	9.62365	43.206	21.2006	14.4797	31.296	19.8387	23.6834	17.4047	14.9325	15.9128	18.7531	12.0124	26.43		14.7342	26.0388	28.1428	39.9233	36.8393	13.523	23.3212	10.5735	25.8262	32.1453	39.9037	15.5458		19.2004	17.7205	10.9465
Serum (-CH2-) triglyceride1 (Peak Intensity)	Baseline	1.87336	1.60952	6.6277	3.51349	2.02472	1.04614	1.98603	1.63983		2.80761	0.976595	4.60537	3.62407	2.31763	3.79282	0.847712	4.74567	3.00074	2.63881	2.37113	2.67672	3.99514	2.92989	1.39732	2.53986	2.24601	2.24287	3.85544	4.07989	1.13144	2.41985	9.21881	7.52482	5.22949	3.37998	2.2877	2.05058	3.74998	1.59903	6.48466	1.93989	2.28894	1.38745	1.93388
	6 week post op.	1.77831	2.7873	6.21892	3.44891	3.50678	1.51568	1.91698	1.64306	6.31069	4.04996	1.58303	5.87441	2.49109	2.55482	5.74649	1.09509	5.74889	3.07586	1.4852	2.07588	1.83073	3.43048	3.63961	1.39457	2.57151	3.28397	1.61872	3.70164		1.29755	2.77228	6.47264	8.8886	5.74312	2.54988	2.98077	1.3231	3.18736	3.90171	5.99706	2.34915		1.63283	2.58611	1.41307
Serum (-CH2-) triglyceride2 (Peak Intensity)	Baseline	1.48894	1.36061	5.94332	2.91195	1.61307	0.724113	1.49099	1.21511		2.49248	0.617467	4.34433	3.10912	1.95571	3.25398	0.614897	3.9147	2.53119	2.07343	1.26128	2.13974	3.44083	3.23066	1.07221	2.12387	1.75759	2.02271	3.19806	3.45114	0.742572	1.64821	8.54588	6.8593	4.31467	2.84533	1.68206	1.54474	3.17502	1.03278	5.55809	1.65435	1.72847	0.977947	1.5957
	6 week post op.	1.20526	2.29309	5.9211	2.81671	3.11968	1.03269	1.25741	1.28064	5.59742	3.47022	1.07059	5.37322	1.99477	2.087	5.15088	0.64104	4.80295	2.54008	0.983393	0.963678	1.3515	2.92438	3.0601	0.893378	2.12464	2.88659	1.13126	3.08628		0.857149	2.36217	6.09876	8.1568	4.99586	2.13035	2.65614	1.08077	3.31471	4.08865	6.88232	1.97902		1.42185	2.67427	1.33038
Serum (CH-)triglyceride (Peak Intensity)	Baseline	0.910668	0.850801	3.28621	1.60519	0.885099	0.513482	0.912129	0.776001		1.46215	0.518598	2.1657	1.81713	1.1749	1.80909	0.457954	2.21573	1.47182	1.27152	0.726202	1.17473	1.93604	1.45311	0.604502	1.30892	1.16471	1.05334	1.9137	2.03645	0.430246	1.05356	4.67795	3.83843	2.56922	1.67989	1.13548	1.07022	1.94267	0.766184	3.0902	0.915599	1.0199	0.604332	0.932272
	6 week post op.	0.874484	1.41948	3.04348	1.76336	1.62793	0.771361	0.898847	0.672785	3.22456	2.02218	0.801813	2.80132	1.3088	1.38589	2.86559	0.584552	2.69734	1.43458	0.654428	0.519365	0.821383	1.83439	1.92558	0.72542	1.35783	1.6229	0.845238	1.75193		0.533182	1.25071	3.26569	4.59544	2.7885	1.4385	1.43846	0.632901	1.55702	1.83045	3.03852	1.19991		0.719833	1.23799	0.651194
Serum 1CH-Phospholipids + triglyceride (Peak Intensity)	Baseline	1.22204	0.895899	2.13978	3.78057	2.48964	1.38687	2.21724	1.94227		2.28472	1.09547	1.50764	2.04048	1.33117	2.30999	0.985058	3.60982	1.79919	1.2853	4.12888	2.70003	2.32722	2.55742	2.06722	1.31153	1.69883	3.48847	3.09247	2.51591	2.0687	3.81122	2.10853	1.64827	2.00302	1.48602	1.44395	1.42516	2.71278	2.40368	4.07338	1.77217	2.46182	2.36074	1.21114
	6 week post op.	1.95313	1.88462	2.62149	3.0666	1.7291	1.62336	2.27695	1.63898	2.27839	2.32147	1.38169	2.5144	1.69243	1.5293	2.81505	1.3052	4.71995	2.20449	1.64772	4.16045	2.4413	2.28994	1.43829	2.23703	1.34653	1.44491	1.565	2.74827		2.39975	3.04703	1.4668	2.28191	2.72137	1.00971	2.05488	1.50531	2.54505	3.31215	3.63404	1.05041		2.55471	1.92375	1.64679
Serum CH-Phospholipid (Peak Intensity)	Baseline	0.317532	0.348786	1.30571	1.32993	1.19135	0.465202	0.84748	0.562978		0.696707	0.179981	0.798013	0.940956	0.449594	0.512671	0.256674	1.62514	0.633363	0.533077	1.80912	1.03259	1.00719	1.06991	0.575479	0.427349	0.552517	0.688001	1.10163	1.08403	0.683548	1.15915	1.48626	1.05129	0.392529	0.867231	0.311838	0.193977	0.877875	0.879853	1.41728	0.655407	1.02918	0.890546	0.487031
	6 week post op.	0.502152	0.83653	1.42362	1.12997	0.82226	0.4799	0.827535	0.517787	1.1153	0.942199	0.533506	1.52336	0.520722	0.457049	0.977055	0.212321	1.71459	0.893648	0.6515	2.01138	0.791468	0.87449	0.44233	0.353186	0.273034	0.434686	0.16233	1.10338		0.734599	0.793625	0.685321	1.25151	1.15785	0.526207	0.901593	0.308746	0.952704	1.47131	1.40389	0.41702		0.741937	0.386384	0.416839
Serum N+(CH3)3 in sphingomyelin (Peak Intensity)	Baseline	1.40482	0.950202	2.1336	3.36111	2.59763	1.5861	2.3665	2.14005		1.91355	0.990174	2.01418	1.73874	1.37362	1.65238	0.943968	2.99415	1.662	2.56206	5.12217	2.47024	2.99792	2.49485	2.20152	1.27874	1.86347	2.47175	2.83805	2.59747	1.94682	2.74681	2.90136	2.16012	2.71995	2.2495	1.74539	0.724529	2.74243	2.63894	3.22569	2.297	2.36517	1.9822	1.57989
	6 week post op.	1.76674	1.90202	3.06553	2.83299	2.53144	1.43683	2.32329	1.90606	1.96628	1.97579	1.41536	3.33268	1.28687	1.46427	1.85374	1.09831	3.26852	2.46666	1.74726	3.19417	2.05395	1.99862	1.43902	1.44003	0.787823	1.21709	0.773095	2.07585		2.57736	2.50441	1.21195	2.24844	2.48552	1.36749	1.79091	1.22173	2.55647	3.07916	3.10456	1.15336		1.95238	1.45166	1.5486
Serum N+(CH3)3 in phosphadidylcholine, choline & sphingomyelin (Peak Intensity)	Baseline	2.83049	2.39345	6.73958	7.4916	6.1766	2.83645	4.37533	2.74252		2.34129	1.89715	5.05581	5.42011	3.07533	4.30062	1.72961	9.10501	3.98684	3.93566	10.8301	5.85215	4.81594	4.56782	3.23081	3.14666	3.36495	2.62737	5.6722	5.29206	4.13541	7.90308	6.6397	5.35421	1.77337	4.6536	1.28817	0.873564	4.30229	4.18139	8.41024	3.00861	5.39389	4.71647	3.05058
